# Supplementary material for: Interconnected Set of Enzymes Provide Lysine Biosynthetic Intermediates and Ornithine Derivatives as Key Precursors for the Biosynthesis of Bioactive Secondary Metabolites
Source: Antibiotics (Basel). 2023 Jan 12;12(1):159. doi: 10.3390/antibiotics12010159 (PMC9854754; doi:10.3390/antibiotics12010159)
Supplement: Supplementary file 1 [file antibiotics-12-00159-s001.zip]

Archive with 1 entries (1 files):
- antibiotics-2132669-supplementary.pdf
